# Supplementary material for: Tinea Incognito—A Great Physician Pitfall
Source: J Fungi (Basel). 2022 Mar 18;8(3):312. doi: 10.3390/jof8030312 (PMC8951265; doi:10.3390/jof8030312)
Supplement: Supplementary file 1 [file jof-08-00312-s001.zip]

Archive with 1 entries (1 files):
- jof-1640684-supplementary.pdf
